# Supplementary material for: Exercise Intolerance and Oxygen Desaturation in Patients with Parkinson’s Disease: Triggers for Respiratory Rehabilitation?
Source: Int J Environ Res Public Health. 2021 Nov 23;18(23):12298. doi: 10.3390/ijerph182312298 (PMC8656612; doi:10.3390/ijerph182312298)
Supplement: Supplementary file 1 [file ijerph-18-12298-s001.zip]

Archive with 1 entries (1 files):
- ijerph-1448608-supplementary.pdf
